# Supplementary material for: Next-Generation Sequencing Reveals Continued Circulation of Rare HIV-1 Subtypes in the Democratic Republic of the Congo and Refines the Estimate of the Emergence Dates of Three Subtypes
Source: Viruses. 2026 Feb 21;18(2):268. doi: 10.3390/v18020268 (PMC12945268; doi:10.3390/v18020268)
Supplement: Supplementary file 1 [file viruses-18-00268-s001.zip]

Archive with 1 entries (1 files):
- viruses-4151694-supplementary.pdf
